# Supplementary material for: Three new species of subterranean amphipods (Pseudocrangonyctidae: Pseudocrangonyx) from limestone caves in South Korea
Source: PeerJ. 2021 Jan 27;9:e10786. doi: 10.7717/peerj.10786 (PMC7847200; doi:10.7717/peerj.10786)
Supplement: Supplemental Information 1 [file peerj-09-10786-s001.fasta]

>Pseudocrangonyx deureuensis sp. nov., MW026427, isolate NNIBRIV39838, 28S ribosomal RNA, partial sequence
GTAAAGGGAAAGGTCGTAGTCAAACCCTTCAGCCACGCGAGCGCTAAGTCAGCCACGAAT
AGGCTATCCCAACTAACGGAGGGAAAGACTCCATGGAGGGTGTAAGACCCGTGTGGGCGC
GTGCCAATGCTGAATGGGGTCGGCCTCTTTTCCCTGAGAGTCGCGTTGCTTGGGCATGCA
GCGCTAAGCAGGTCGTAAACTCGATCTAAGGCTAAATATATCCACAGGACCGATAGCGAA
CAAGTACCGTGAGGGAAAGTTGAAAAGCACTCTGAAGAGAGAGTCAAAAGACCGTGAAAC
CGCTCAGAGTATAAGCCCATGGAGCTTGGAAGGCATACGCTATGAAAACGGCGCACTCTC
GGGTGTGCTTGCAGTCTAGTGGCGCGGTTCGTCAGGCAGGGGCATTTGAGTTGATATCCC
GTCGTCGTGCGGAGGGCAGTGGAGGTACTTGTGAGGGGTTCGGTTCGTCCGGGCTCGTGC
GCTCTCCCTGTTCTCTGAGCGCGGACGTTCAAGGCTTTCTAGACTATGGCGGCATTGCCC
ACCACGGCTCGTTGTGAGGTCACCCACAGGCTCAACTGCCGATCGCGCTGTTCTCCTTGC
AAGCGCTGTTGTTTGTCGAAGACTCTTTTGGCTATGATATAGTGGCGGGGCATGACACGT
GCTGCAAGGCCTCTAATGAACCGGGCGGCAACCGAGATAAATCCCTGGTTTGATCCTCGT
GCGACGAGCCGCTTTCTGGCCAGATCGACATCCAGGCTTCGTTCATGTGCCGAGCGAGGT
CCACTCCAGGCGGTCCGAGCCCTCTGTTGTTTCTCTCGTAGAGACAACATGGTCCTCCCA
GCCGGGTGTCGATCTGTGTGGTGTTAAGTCCAGCACCATCGGTCACGTCTCGAAACACGG
GCCAAGGAGTATAGCATGTGTGCAAGTCTAAGGGTCCCACAAAACCCGAAGGCGAAGTGA
AAGCAAGGTTGTGGCGGGTGCGCTTCGGCAATCCCGTCAGCCGGTGTCGGTGGTCTCCTC
GGAGGCTACTGCCTGGCTTATGACAGAGCTGATCTTGCTATGACGGATAAGTCCTGAGGC
AGGCGCAAGCTCCGGGCTCGCTTACAACACTGGTCGCTTGCGGCTGTGTTGCGAGCACCG
TGTAGCATGCATGCTATGACCCGAAAGATAGTGAACTATGCCTGGCGAGGGC
>Pseudocrangonyx kwangcheonseonensis sp. nov., MW026433, isolate NNIBRIV35120, 28S ribosomal RNA, partial sequence
GTAAAGGGAAAGGTCGTAGTCAAACCCTTCAGCCACGCGAGCGCTAAGTCAGCCACGAAT
AGGCTATCCCAACTAACGGAGGGAAAGACTCCATGGAGGGTGTAAGACCCGTGTGGGCGC
GTGCCAATGCTGAATGGGGTCGGCCTCTTTTCCCTGAGAGTCGCGTTGCTTGGGCATGCA
GCGCTAAGCAGGTCGTAAACTCGATCTAAGGCTAAATATATCCACAGGACCGATAGCGAA
CAAGTACCGTGAGGGAAAGTTGAAAAGCACTCTGAAGAGAGAGTCAAAAGACCGTGAAAC
CGCTCAGAGTATAAGCCCATGGAGCTTGGAAGGCATACGCTATGAAAACGGCGCACTCTC
GGGTGTGCTTGCAGTCTAGTGGCGCGGTTCGTCAGGCAGGGGCATTTGAGTTGATATCCC
GTCGTCGTGCGGAGGGCAGTGGAGGTACTTGTGAGGGGTTCGGCTCGTCCGGGCTCGTGC
GCTCTCCCTGTTCTCTGAGCGCGGACGTTCAAGGCTTTCTAGACTATGGCGGCATTGCCC
ACCACGGCTCGTTGTGAGGTCACCCACAGGCTCAACTGCCGATCGCGCTGTTCTCCTTGC
AAGCGCTGTTGTGTGTCGAAGACCCTTTTGGCTAAGATATAGTGGCGGGGCATGACACGT
GCTGCAGGGCCTCTAATGAACCGGGCGGCAACCGAGATAAATCCCTGGTTTGATCCTCGT
GCGACGAGCCGCTTTCTGGCCAGATCGACATCCAGGCTTCGCTCATGTGCCGAGCGAGGT
CCATTCCAGGCGGTCCGAGCCCTCTGCTGTTTCTCTCGTAGAGACAACATGGTCCTCCCA
GCCGGGTGTCGATCTGTGTGGTGTTAAGTCCAGCACCATCGGTCACGTCTCGAAACACGG
GCCAAGGAGTATAGCATGTGTGCAAGTCTAAGGGTCCCACAAAACCCGAAGGCGAAGTGA
AAGCAAGGTTGTGGCGGGTGCGCTTCGGCTATCCCGTCAGCTGGTGTCGGTGGTCTCCTC
GGAGGCTGCTGCCTGGCTTATGACAGAGCTGATCTTGCTATGACGGATAAGTCCTGAGGC
AGGCGCAAGCTCCGGGCTCGCTTACAACACTGGTCGCTTGCGGCTGTGTTGCGAGCACCG
TGTAGCATGCATGCTATGACCCGAAAGATAGTGAACTATGCCTGGCGAGGGC
>Pseudocrangonyx hwanseonensis sp. nov., MW026439, isolate NNIBRIV35118, 28S ribosomal RNA, partial sequence
GTAAAGGGAAAGGTCGTAGTCAAACCCTTCAGCCACGCGAGCGCTAAGTCAGCCACGAAT
AGGCTATCCCAACTAACGGAGGGAAAGACtCCATGGAGGGTGTAAGACCCGTGTGGGCGC
GTGCAAATGCTGAATGGGGTCGGCCTCTTTTCCCTGAGAGTCGCGTTGCTTGGGCATGCA
GCGCTAAGCAGGTCGTAAACTCGATCTAAGGCTAAATATATCCACAGGACCGATAGCGAA
CAAGTACCGTGAGGGAAAGTTGAAAAGCACTCTGAAGAGAGAGTCAAAAGACCGTGAAAC
CGCTCAGAGTATAAGCCCATGGAGCTTGGAAGGCATACGCTATGAAAACGGCGCACTCTC
GGGTGTGCTTGCAGTCTAGTGGCGCGGTTCGTCAGGCAGGGGCATTTGAGTTGATATCCC
GTCGTCGTGCGGAGGGCAGTGGAGGTACTTGTGAGGGGTTCGGCTCGTCCGGGCTCGTGC
GCTCTCCCTGTTCTCTGAGCGCGGACGTTCAAGGCTTTCTAGACTATGGCGGCATTGCCC
ACCACGGCTCGTTGTGAGGTCACCCACAGGCTCAACTGCCGATCGCGCTGTTCTCCTTGC
AAGCGCTGTTGTGTGTCGAAGACCCTTTTGGCTAAGATATAGTGGCGGGGCATGACACGT
GCTGCAAGGCATCTAATGAACCGGGCGGCAACCGAGATAAATCCCTGGTTTGATCCTCGT
GCGACGAACCGCTTTCTGGCCAGATCGACATCCAGGCTTCGCTCATGTGCCGAGCGAGGT
CCACTCCAGGCGGTCCGAGCCCTCTGCTGTTTCTCTCGTAGAGACAACATGGCCCTCCCA
GCCGGGTGTCGATCTGTGTGGTGTTAAGTCCAGCACCATCGGTCACGTCTCGAAACACGG
GCCAAGGAGTATAGCATGTGTGCAAGTCTAAGGGTCCCACAAAACCCGAAGGCGAAGTGA
AAGCAAGGTTGTGGCGGGTGCGCTTCGGCAaTCCCGTCAGCCGGTGTCGGTGGTCTCCTC
GGAGGCTGCTGCCTGGCTTATGACAGAGCTGATCTTGCTATGACGGATAAGTCCTGAGGC
AGGCGCAAGCTCCGGGCTCGCTTACAACACTGGTCGCTTGCGGCTGTGTTGCGAGCACCG
TGTAGCATGCATGCTATGACCCGAAAGATAGTGAACTATGCCTGGCGAGGGC
