# Supplementary material for: Three new species of subterranean amphipods (Pseudocrangonyctidae: Pseudocrangonyx) from limestone caves in South Korea
Source: PeerJ. 2021 Jan 27;9:e10786. doi: 10.7717/peerj.10786 (PMC7847200; doi:10.7717/peerj.10786)
Supplement: Supplemental Information 2 [file peerj-09-10786-s002.fasta]

>Pseudocrangonyx deureunensis sp. nov., MW026424, isolate NNIBRIV39838, cytochrome oxidase subunit I (CO1) gene, partial cds; mitochondrial
ACACTATATTTTATATTAGGTGCCTGAGCCAGAGCTTTAGGAACATCATTAAGAGTGATC
ATTCGATCCGAACTTAGAGTTCCAGGTAATTTAATTGAAAATGACCAAACCTATAACGTT
ATAGTAACTGCACACGCTCTTGTAATAATTTTCTTTATAGTAATACCAATTATAATTGGA
GGATTTGGTAATTGACTAGTACCCTTAATATTAGGTAGACCAGATATAGCTTTCCCTCGA
ATAAACAACATAAGATTTTGGTTATTACCCCCTTCACTAACCCTTCTCCTTCTTAGGAGG
GCTGTAGAAAGGGGAGTTGGCACTGGCTGAACTTTATATCCACCTTTAGCGGACTCGCTC
GGGCATAGTGGTGCATCAGTGGATATAGCTATTTTTTCCTTACACTTGGCCGGGGCCTCC
TCCATTTTAGGGGCAGTTAATTTTATTTCCACAATCATCAATGTACGTAGCCCTGGTATA
CGCCTTGATCAAATACCTTTATTTGTTTGATCAATTCTTATTACAACAATTTTACTTCTA
TTATCACTCCCAGTTTTAGCTGGAGCTGTTACTATACTACTTACAGATCGAAATTTAAAC
ACTTCATTCTTTGACCCTTGTGGGGGGGGGGATCCAATTCTTTATCAACACCTATTC
>Pseudocrangonyx deureunensis sp. nov., MW026425, isolate NNIBRIV39835, cytochrome oxidase subunit I (CO1) gene, partial cds; mitochondrial
ACACTATATTTTATATTAGGTGCCTGAGCCAGAGCTTTAGGAACATCATTAAGAGTGATC
ATTCGATCCGAACTTAGAGTTCCAGGTAATTTAATTGAAAATGACCAAACCTATAACGTT
ATAGTAACTGCACACGCTCTTGTAATAATTTTCTTTATAGTAATACCAATTATAATTGGA
GGATTTGGTAATTGACTAGTACCCTTAATATTAGGTAGACCAGATATAGCTTTCCCTCGA
ATAAACAACATAAGATTTTGGTTATTACCCCCTTCACTAACCCTTCTCCTTCTTAGGAGG
GCTGTAGAAAGGGGAGTTGGCACTGGCTGAACTTTATATCCACCTTTAGCGGACTCGCTC
GGGCATAGTGGTGCATCAGTGGATATAGCTATTTTTTCCTTACACTTGGCCGGGGCCTCC
TCCATTTTAGGGGCAGTTAATTTTATTTCCACAATCATCAATGTACGTAGCCCTGGTATA
CGCCTTGATCAAATACCTTTATTTGTTTGATCAATTCTTATTACAACAATTTTACTTCTA
TTATCACTCCCAGTTTTAGCTGGGGCTGTTACTATACTACTTACAGATCGAAATTTAAAC
ACTTCATTCTTTGACCCTTGTGGGGGGGGGGATCCAATTCTTTATCAACACCTATTC
>Pseudocrangonyx deureunensis sp. nov., MW026426, isolate NNIBRIV39839, cytochrome oxidase subunit I (CO1) gene, partial cds; mitochondrial
ACACTATATTTTATATTAGGTGCCTGAGCCAGAGCTTTAGGAACATCATTAAGAGTGATC
ATTCGATCCGAACTTAGAGTTCCAGGTAATTTAATTGAAAATGACCAAACCTATAACGTT
ATAGTAACTGCACACGCTCTTGTAATAATTTTCTTTATAGTAATACCAATTATAATTGGA
GGATTTGGTAATTGACTAGTACCCTTAATATTAGGTAGACCAGATATAGCTTTCCCTCGA
ATAAACAACATAAGATTTTGGTTATTACCCCCTTCACTAACCCTTCTCCTTCTTAGGAGG
GCTGTAGAAAGGGGAGTTGGCACTGGCTGAACTTTATATCCACCTTTAGCGGACTCGCTC
GGGCATAGTGGTGCATCAGTGGATATAGCTATTTTTTCCTTACACTTGGCCGGGGCCTCC
TCCATTTTAGGGGCAGTTAATTTTATTTCCACAATCATCAATGTACGTAGCCCTGGTATA
CGCCTTGATCAAATACCTTTATTTGTTTGATCAATTCTTATTACAACAATTTTACTTCTA
TTATCACTCCCAGTTTTAGCTGGAGCTGTTACTATACTACTTACAGATCGAAATTTAAAC
ACTTCATTCTTTGACCCTTGTGGGGGGGGGGATCCAATTCTTTATCAACACCTATTC
>Pseudocrangonyx kwangcheonseonensis sp. nov., MW026430, isolate NNIBRIV35120, cytochrome oxidase subunit I (CO1) gene, partial cds; mitochondrial
ACTTTATATTTTATACTAGGTGCTTGAGCCAGAGCTCTAGGTACATCTATAAGAGTAATT
ATTCGCTCTGAACTCAGAGTTCCAGGCAATTTAATCGAAAATGACCAAACTTATAATGTT
ATAGTAACCGCACACGCTCTCGTAATAATTTTCTTTATAGTAATACCAATTATGATTGGT
GGATTTGGTAACTGATTAGTCCCTCTAATATTAGGGAGACCTGACATAGCTTTCCCTCGA
ATAAACAACATAAGATTTTGGTTGTTACCCCCCTCTTTAACTCTCCTTCTTCTAAGAAGG
GCCGTAGAAAGAGGAGTAGGAACCGGGTGAACTTTATACCCCCCTTTAGCCGATTCCCTT
GGACATAGGGGTGCCTCAGTAGATATAGCTATTTTTTCCTTACATTTAGCTGGAGCCTCC
TCTATCTTAGGAGCTGTCAATTTTATCTCCACAATTATCAATGTCCGTAGCCCTGGCATA
CGTCTTGATCAAATACCTTTATTCGTTTGATCTATTCTCATTACAACAATTTTACTTTTA
TTATCACTGCCAGTCTTAGCTGGCGCTGTTACTATACTACTAACAGATCGTAATTTAAAC
ACCTCATTTTTTGATCCGAGGGGGGGGGGGGATCCTATTCTTTACCAACATTTATTT
>Pseudocrangonyx kwangcheonseonensis sp. nov., MW026431, isolate NNIBRIV39840, cytochrome oxidase subunit I (CO1) gene, partial cds; mitochondrial
ACTTTATATTTTATACTAGGTGCTTGAGCCAGAGCTCTAGGTACATCTATAAGAGTAATT
ATTCGCTCTGAACTCAGAGTTCCAGGCAATTTAATCGAAAATGACCAAACTTATAATGTT
ATAGTAACCGCACACGCTCTCGTAATAATTTTCTTTATAGTAATACCAATTATGATTGGT
GGATTTGGTAACTGATTAGTCCCTCTAATATTAGGGAGACCTGACATAGCTTTCCCTCGA
ATAAACAACATAAGATTTTGGTTGTTACCCCCCTCTTTAACTCTCCTTCTTCTAAGAAGG
GCCGTAGAAAGAGGAGTAGGAACCGGGTGAACTTTATACCCCCCTTTAGCCGATTCCCTT
GGACATAGGGGTGCCTCAGTAGATATAGCTATTTTTTCCTTACATTTAGCTGGAGCCTCC
TCTATCTTAGGAGCTGTCAATTTTATCTCCACAATTATCAATGTCCGTAGCCCTGGCATA
CGTCTTGATCAAATACCTTTATTCGTTTGATCTATTCTCATTACAACAATTTTACTTTTA
TTATCACTGCCAGTCTTAGCTGGCGCTGTTACTATACTACTAACAGATCGTAATTTAAAC
ACCTCATTTTTTGATCCGAGGGGGGGGGGGGATCCTATTCTTTACCAACATTTATTT
>Pseudocrangonyx kwangcheonseonensis sp. nov., MW026432, isolate NNIBRIV39841, cytochrome oxidase subunit I (CO1) gene, partial cds; mitochondrial
ACTTTATATTTTATAcTAGGTGCTTGAGCCAGAGCTCTAGGTACATCTATAAGAGTAATT
ATTCGCTCTGAACTCAGAGTTCCAGGCAATTTAATCGAAAATGACCAAACTTATAATGTT
ATAGTAACCGCACACGCTCTCGTAATAATTTTCTTTATAGTAATACCAATTATGATTGGT
GGATTTGGTAACTGATTAGTCCCTCTAATATTAGGGAGACCTGAcATAGCTTTCCCTCGA
ATAAACAACATAAGATTTTGGTTGTTACCCCCCTCTTTAACTCTCCTTCTTCTAAGAAGG
GCCGTAGAAAGAGGAGTAGGAACCGGGTGAACTTTATACCCCCCTTTAGCCGATTCCCTT
GGACATAGGGGTGCCTCAGTAGATATAGCTATTTTTTCCTTACATTTAGCTGGAGCCTCC
TCTATTTTAGGAGCTGTCAATTTTATCTCCACAATTATCAATGTCCGTAGCCCTGGCATA
CGTCTTGATCAAATACCTTTATTCGTTTGATCTATTCTCATTACAACAATTTTACTTTTA
TTATCACTGCCAGTCTTAGCTGGCGCTGTTACTATACTACTAACAGATCGTAATTTAAAC
ACCTCATTTTTTGATCCGAGGGGGGGGGGGGATCCTATTCTTTACCAACATTTATTT
>Pseudocrangonyx hwanseonensis sp. nov., MW026436, isolate NNIBRIV35118, cytochrome oxidase subunit I (CO1) gene, partial cds; mitochondrial
ACATTATATTTTATACTAGGAGCATGAGCCAGAGCCCTAGGTACATCATTAAGAGTAATT
ATTCGCTCTGAACTCAGAGTTCCAGGTAATTTGATTGAAAATGACCAAACCTATAACGTT
ATAGTAACTGCACACGCTCTTGTAATAATTTTCTTTATAGTAATACCAATTATAATCGGG
GGGTTCGGTAATTGATTAGTACCTTTAATACTAGGTAGTCCAGATATAGCTTTCCCTCGA
ATAAATAACATAAGATTCTGACTATTACCACCTTCCTTAACTCTACTTCTTTTAAGTAGT
GCCGTAGAAAGTGGAGTAGGCACAGGTTGAACTTTATACCCACCTTTAGCTGACTCTCTA
GGACATAGAGGAGCATCCGTAGATATAGCTATCTTCTCCTTACATTTAGCAGGAGCTTCC
TCTATCCTAGGAGCTGTAAATTTTATCTCAACAATTATCAATGTACGAAGCCCAGGTATA
CGACTTGATCAAATACCCTTATTTGTTTGATCGATTCTTATTACAACAATTTTACTTTTA
CTATCACTACCAGTTCTAGCTGGAGCTGTTACTATATTACTAACAGATCGTAATTTAAAC
ACCTCATTCTTCGACCCTTGTGGTGGTGGCGATCCTATTCTTTACCAACATTTATTT
>Pseudocrangonyx hwanseonensis sp. nov., MW026437, isolate NNIBRIV39836, cytochrome oxidase subunit I (CO1) gene, partial cds; mitochondrial
ACATTATATTTTATACTAGGAGCATGAGCCAGAGCCCTAGGTACATCATTAAGAGTAATT
ATTCGCTCTGAACTCAGAGTTCCAGGTAATTTGATTGAAAATGACCAAACCTATAACGTT
ATAGTAACTGCACACGCTCTTGTAATAATTTTCTTTATAGTAATACCAATTATAATCGGG
GGGTTCGGTAATTGATTAGTACCTTTAATACTAGGTAGTCCAGATATAGCTTTCCCTCGA
ATAAATAACATAAGATTCTGACTATTACCACCTTCCTTAACTCTACTTCTTTTAAGTAGT
GCCGTAGAAAGTGGAGTAGGCACAGGTTGAACTTTATACCCACCTTTAGCTGACTCTCTA
GGACATAGAGGAGCATCCGTAGATATAGCTATCTTCTCCTTACATTTAGCAGGAGCTTCC
TCTATCCTAGGAGCTGTAAATTTTATCTCAACAATTATCAATGTACGAAGCCCAGGTATA
CGACTTGATCAAATACCCTTATTTGTTTGATCGATTCTTATTACAACAATTTTACTTTTA
CTATCACTACCAGTTCTAGCTGGAGCTGTTACTATATTACTAACAGATCGTAATTTAAAC
ACCTCATTCTTCGACCCTTGTGGTGGTGGCGATCCTATTCTTTACCAACATTTATTT
>Pseudocrangonyx hwanseonensis sp. nov., MW026438, isolate NNIBRIV39837, cytochrome oxidase subunit I (CO1) gene, partial cds; mitochondrial
ACATTATATTTTATACTAGGAGCATGAGCCAGAGCCCTAGGTACATCATTAAGAGTAATT
ATTCGCTCTGAACTCAGAGTTCCAGGTAATTTGATTGAAAATGACCAAACCTATAACGTT
ATAGTAACTGCACACGCTCTTGTAATAATTTTCTTTATAGTAATACCAATTATAATCGGG
GGGTTCGGTAATTGATTAGTACCTTTAATACTAGGTAGTCCAGATATAGCTTTCCCTCGA
ATAAATAACATAAGATTCTGACTATTACCACCTTCCTTAACTCTACTTCTTTTAAGTAGT
GCCGTAGAAAGTGGAGTAGGCACAGGTTGAACTTTATACCCACCTTTAGCTGACTCTCTA
GGACATAGAGGAGCATCCGTAGATATAGCTATCTTCTCCTTACATTTAGCAGGAGCTTCC
TCTATCCTAGGAGCTGTAAATTTTATCTCAACAATTATCAATGTACGAAGCCCAGGTATA
CGACTTGATCAAATACCCTTATTTGTTTGATCGATTCTTATTACAACAATTTTACTTTTA
CTATCACTACCAGTTCTAGCTGGAGCTGTTACTATATTACTAACAGATCGTAATTTAAAC
ACCTCATTCTTCGACCCTTGTGGTGGTGGCGATCCTATTCTTTACCAACATTTATTT
